# Supplementary material for: Developing a Chromatographic Method for Quantifying Latanoprost and Related Substances in Glaucoma Treatments
Source: Pharmaceuticals (Basel). 2025 Apr 24;18(5):619. doi: 10.3390/ph18050619 (PMC12114650; doi:10.3390/ph18050619)
Supplement: Supplementary file 1 [file pharmaceuticals-18-00619-s001.zip]

Archive with 6 entries (6 files):
- S1 Degradation L+BAC 80C_24h.pdf
- S2 Degradation L+BAC_1h UV.pdf
- S3 Degradation L+BAC_NaOH_4h.pdf
- S4 L+T+BAC before degradation.pdf
- S5 Degradation L+T+BAC 40C_24h.pdf
- S6 Degradation L+T+BAC_1hUV.pdf
